# Supplementary material for: Human vtRNA1-1 Levels Modulate Signaling Pathways and Regulate Apoptosis in Human Cancer Cells
Source: Biomolecules. 2020 Apr 16;10(4):614. doi: 10.3390/biom10040614 (PMC7226377; doi:10.3390/biom10040614)
Supplement: Supplementary file 1 [file biomolecules-10-00614-s001.zip]

Archive with 3 entries (3 files):
- Bracher et al_Supplementary Data.pdf
- Supplementary Dataset S1.xlsx
- Supplementary Dataset S2.xlsx
